# Supplementary material for: Constructing Li-O-Vacancy Configuration Coupling with a Layered/Spinel Mixed Structure in Li-Deficient Li-Rich Layered Oxides to Realize Stable Oxygen Redox
Source: Materials (Basel). 2026 Mar 21;19(6):1240. doi: 10.3390/ma19061240 (PMC13027962; doi:10.3390/ma19061240)
Supplement: Supplementary file 1 [file materials-19-01240-s001.zip]

Archive with 1 entries (1 files):
- materials-4190109-supplementary.pdf
